# Supplementary material for: Niche Variation in Endemic Lilium pomponium on a Wide Altitudinal Gradient in the Maritime Alps
Source: Plants (Basel). 2022 Mar 21;11(6):833. doi: 10.3390/plants11060833 (PMC8954139; doi:10.3390/plants11060833)
Supplement: Supplementary file 1 [file plants-11-00833-s001.zip]

Archive with 1 entries (1 files):
- plants-1621171-supplementary.pdf
